# Supplementary material for: Chemotherapy-induced intestinal epithelial damage directly promotes galectin-9-driven modulation of T cell behavior
Source: iScience. 2024 May 22;27(6):110072. doi: 10.1016/j.isci.2024.110072 (PMC11176658; doi:10.1016/j.isci.2024.110072)
Supplement: Table S1. RNA-seq analysis of chemotherapy-damaged organoids, related to Figure 2 [file mmc2.xlsx]

## Sheet: Sheet1
Table S1: RNA-seq analysis of chemotherapy-damaged organoids
Differentially expressed genes
Gene	hugo	corrected-pvalue	Difference	Log2FC	sublist	Chemoterapeutic
ENSG00000102595	UGGT2	0.00662736	-73.2478	8.72374	group: bu24 >= base	Busulfan
ENSG00000198837	DENND4B	0.000100603	102.148	-9.20942	group: bu24 < base	Busulfan
ENSG00000169249	ZRSR2	0.0982841	60.5843	-8.45522	group: bu24 < base	Busulfan
ENSG00000104361	NIPAL2	0.0148342	-69.3752	8.64573	group: bu24 >= base	Busulfan
ENSG00000135317	SNX14	0.0231828	159.32	-2.44485	group: bu24 < base	Busulfan
ENSG00000108691	CCL2	2.44e-05	-32.5138	20.9599	group: bu24 >= base	Busulfan
ENSG00000005238	FAM214B	0.0839194	-53.9339	8.28142	group: bu24 >= base	Busulfan
ENSG00000124177	CHD6	0.0880556	-77.5026	6.21075	group: bu24 >= base	Busulfan
ENSG00000136856	SLC2A8	0.000163067	103.52	-9.228	group: bu24 < base	Busulfan
ENSG00000096070	BRPF3	0.00486002	-86.9957	7.99461	group: bu24 >= base	Busulfan
ENSG00000171295	ZNF440	2.63e-05	-30.3747	20.8646	group: bu24 >= base	Busulfan
ENSG00000187164	KIAA1598	0.0116341	-69.1384	8.64002	group: bu24 >= base	Busulfan
ENSG00000109016	DHRS7B	0.00499849	-92.9402	9.06601	group: bu24 >= base	Busulfan
ENSG00000038002	AGA	0.0715415	-56.524	8.34863	group: bu24 >= base	Busulfan
ENSG00000142534	RPS11	0.0715415	1073.95	-0.882971	group: bu24 < base	Busulfan
ENSG00000269900	RMRP	0.0715415	399.584	-0.86703	group: bu24 < base	Busulfan
ENSG00000123080	CDKN2C	0.0715415	-59.9221	8.43347	group: bu24 >= base	Busulfan
ENSG00000138449	SLC40A1	0.00662736	-231.786	2.3408	group: bu24 >= base	Busulfan
ENSG00000111790	FGFR1OP2	0.0148342	-68.4921	8.62587	group: bu24 >= base	Busulfan
ENSG00000259933	RP11-304L19,1	2.44e-05	-31.6582	20.8824	group: bu24 >= base	Busulfan
ENSG00000186529	CYP4F3	0.0715415	54.1559	-8.29423	group: bu24 < base	Busulfan
ENSG00000102221	JADE3	0.0880556	-57.7457	7.44394	group: bu24 >= base	Busulfan
ENSG00000179761	PIPOX	2.44e-05	29.5585	-21.1581	group: bu24 < base	Busulfan
ENSG00000106460	TMEM106B	0.0715415	-199.822	1.90221	group: bu24 >= base	Busulfan
ENSG00000170915	PAQR8	0.0490296	-57.8405	8.38329	group: bu24 >= base	Busulfan
ENSG00000118482	PHF3	0.0264357	253.506	-1.36312	group: bu24 < base	Busulfan
ENSG00000176024	ZNF613	2.44e-05	-33.3694	20.9942	group: bu24 >= base	Busulfan
ENSG00000236618	PITPNA-AS1	2.63e-05	-30.3747	20.8646	group: bu24 >= base	Busulfan
ENSG00000169018	FEM1B	0.0839194	-159.241	1.96651	group: bu24 >= base	Busulfan
ENSG00000007402	CACNA2D2	2.44e-05	-31.2304	20.9032	group: bu24 >= base	Busulfan
ENSG00000089682	RBM41	0.0108293	-71.1063	8.67997	group: bu24 >= base	Busulfan
ENSG00000140043	PTGR2	0.0839194	52.8249	-8.25764	group: bu24 < base	Busulfan
ENSG00000115271	GCA	0.0121268	-69.2512	8.64278	group: bu24 >= base	Busulfan
ENSG00000223380	SEC22B	0.0803552	121.128	-2.9902	group: bu24 < base	Busulfan
ENSG00000141448	GATA6	0.0231828	164.371	-3.19229	group: bu24 < base	Busulfan
ENSG00000111335	OAS2	2.84e-05	-29.0913	20.797	group: bu24 >= base	Busulfan
ENSG00000202198	RN7SK	0.00772702	631.285	-1.22782	group: bu24 < base	Busulfan
ENSG00000167840	ZNF232	0.0231828	-66.5536	8.58405	group: bu24 >= base	Busulfan
ENSG00000100583	SAMD15	2.78e-05	-29.9469	20.8455	group: bu24 >= base	Busulfan
ENSG00000111364	DDX55	0.0839194	96.3052	-4.88385	group: bu24 < base	Busulfan
ENSG00000183978	COA3	0.00281835	-98.8666	7.55383	group: bu24 >= base	Busulfan
ENSG00000164620	RELL2	2.84e-05	-29.0913	20.797	group: bu24 >= base	Busulfan
ENSG00000198833	UBE2J1	0.0982841	-197.172	1.84559	group: bu24 >= base	Busulfan
ENSG00000136280	CCM2	0.0842367	-52.4657	8.24168	group: bu24 >= base	Busulfan
ENSG00000254004	ZNF260	0.0196133	-76.4723	7.80435	group: bu24 >= base	Busulfan
ENSG00000106080	FKBP14	0.0410915	-60.2674	8.44156	group: bu24 >= base	Busulfan
ENSG00000176998	HCG4	2.84e-05	-29.0913	20.797	group: bu24 >= base	Busulfan
ENSG00000155744	FAM126B	0.00784748	-74.3689	8.74452	group: bu24 >= base	Busulfan
ENSG00000100372	SLC25A17	0.0558181	-57.4614	8.37368	group: bu24 >= base	Busulfan
ENSG00000137814	HAUS2	0.0197211	-117.618	3.91587	group: bu24 >= base	Busulfan
ENSG00000240445	FOXO3B	2.44e-05	28.7487	-21.5331	group: bu24 < base	Busulfan
ENSG00000156253	RWDD2B	0.0045516	-82.0661	8.88743	group: bu24 >= base	Busulfan
ENSG00000046651	OFD1	0.0880556	-51.3503	8.2115	group: bu24 >= base	Busulfan
ENSG00000162777	DENND2D	0.00316742	-86.1452	8.95633	group: bu24 >= base	Busulfan
ENSG00000163633	C4ORF36	0.00348936	79.3929	-8.84566	group: bu24 < base	Busulfan
ENSG00000139515	PDX1	0.0839194	-108.352	3.66148	group: bu24 >= base	Busulfan
ENSG00000183248	CTD-3193O13,9	2.84e-05	-29.0913	20.797	group: bu24 >= base	Busulfan
ENSG00000181126	HLA-V	0.00923392	73.3844	-8.7316	group: bu24 < base	Busulfan
ENSG00000134986	NREP	0.0839194	53.8363	-8.28597	group: bu24 < base	Busulfan
ENSG00000261801	LOXL1-AS1	2.44e-05	-33.3694	20.9942	group: bu24 >= base	Busulfan
ENSG00000021300	PLEKHB1	0.0803552	-174.64	2.22793	group: bu24 >= base	Busulfan
ENSG00000019549	SNAI2	2.44e-05	29.1536	-21.5524	group: bu24 < base	Busulfan
ENSG00000204104	TRAF3IP1	0.049076	-59.8053	8.43263	group: bu24 >= base	Busulfan
ENSG00000115226	FNDC4	2.44e-05	29.1536	-21.5524	group: bu24 < base	Busulfan
ENSG00000169231	THBS3	2.44e-05	29.5585	-21.1581	group: bu24 < base	Busulfan
ENSG00000179981	TSHZ1	0.0022277	-86.2942	8.95965	group: bu24 >= base	Busulfan
ENSG00000167536	DHRS13	0.0849795	-40.3076	7.82694	group: flu24 >= base	Fludarabine
ENSG00000105618	PRPF31	0.0771758	129.107	-1.90672	group: flu24 < base	Fludarabine
ENSG00000128881	TTBK2	0.0302337	-51.6559	8.18489	group: flu24 >= base	Fludarabine
ENSG00000102595	UGGT2	0.0171117	-53.2155	8.22774	group: flu24 >= base	Fludarabine
ENSG00000137699	TRIM29	0.0083551	-60.3087	8.40832	group: flu24 >= base	Fludarabine
ENSG00000166143	PPP1R14D	0.0986366	-41.3729	7.86454	group: flu24 >= base	Fludarabine
ENSG00000164896	FASTK	0.00563808	-64.2593	8.49987	group: flu24 >= base	Fludarabine
ENSG00000048392	RRM2B	0.048272	-158.843	1.98557	group: flu24 >= base	Fludarabine
ENSG00000146731	CCT6A	0.00978386	-352.941	1.02048	group: flu24 >= base	Fludarabine
ENSG00000165661	QSOX2	0.0109657	-56.571	8.31603	group: flu24 >= base	Fludarabine
ENSG00000104361	NIPAL2	0.0643293	-49.1176	8.11221	group: flu24 >= base	Fludarabine
ENSG00000170144	HNRNPA3	0.0219241	298.747	-1.21425	group: flu24 < base	Fludarabine
ENSG00000167779	IGFBP6	0.00563808	65.8589	-8.60127	group: flu24 < base	Fludarabine
ENSG00000124177	CHD6	0.011167	-79.8236	6.23482	group: flu24 >= base	Fludarabine
ENSG00000186318	BACE1	4.99e-05	-93.0971	9.03466	group: flu24 >= base	Fludarabine
ENSG00000203760	CENPW	0.0187033	-54.1147	8.25186	group: flu24 >= base	Fludarabine
ENSG00000100784	RPS6KA5	0.0819195	53.6619	-8.30713	group: flu24 < base	Fludarabine
ENSG00000114107	CEP70	0.0397603	-59.4639	6.38868	group: flu24 >= base	Fludarabine
ENSG00000096070	BRPF3	0.0117505	-64.183	7.52161	group: flu24 >= base	Fludarabine
ENSG00000134574	DDB2	0.00978386	-254.888	1.98517	group: flu24 >= base	Fludarabine
ENSG00000128872	TMOD2	0.00324567	-67.0064	8.56021	group: flu24 >= base	Fludarabine
ENSG00000187325	TAF9B	0.00958437	-60.7027	8.4177	group: flu24 >= base	Fludarabine
ENSG00000180155	LYNX1	0.0452443	-46.5177	8.03366	group: flu24 >= base	Fludarabine
ENSG00000164574	GALNT10	0.0570564	233.757	-1.30077	group: flu24 < base	Fludarabine
ENSG00000196396	PTPN1	0.00334756	174.399	-2.46622	group: flu24 < base	Fludarabine
ENSG00000104341	LAPTM4B	0.0823542	-142.879	1.83892	group: flu24 >= base	Fludarabine
ENSG00000038002	AGA	0.089774	-40.2	7.82311	group: flu24 >= base	Fludarabine
ENSG00000000457	SCYL3	0.0986366	-39.5165	7.7983	group: flu24 >= base	Fludarabine
ENSG00000142534	RPS11	0.0433663	1160.56	-0.951815	group: flu24 < base	Fludarabine
ENSG00000126953	TIMM8A	0.00381	68.6797	-8.6618	group: flu24 < base	Fludarabine
ENSG00000127564	PKMYT1	0.00978386	-57.3406	8.33549	group: flu24 >= base	Fludarabine
ENSG00000189060	H1F0	0.00414008	386.148	-1.15117	group: flu24 < base	Fludarabine
ENSG00000164465	DCBLD1	0.0186838	-52.5307	8.20907	group: flu24 >= base	Fludarabine
ENSG00000005302	MSL3	0.00381	-70.3263	8.62989	group: flu24 >= base	Fludarabine
ENSG00000219545	RPA3-AS1	0.00978386	-59.2347	8.38243	group: flu24 >= base	Fludarabine
ENSG00000084731	KIF3C	0.0627511	-44.0823	7.95607	group: flu24 >= base	Fludarabine
ENSG00000100353	EIF3D	0.0108262	402.964	-1.07134	group: flu24 < base	Fludarabine
ENSG00000072571	HMMR	0.089774	187.089	-1.69741	group: flu24 < base	Fludarabine
ENSG00000160703	NLRX1	0.0083551	76.2833	-6.97352	group: flu24 < base	Fludarabine
ENSG00000138449	SLC40A1	0.0400437	-203.82	2.16437	group: flu24 >= base	Fludarabine
ENSG00000137460	FHDC1	0.0502155	-46.3898	8.02964	group: flu24 >= base	Fludarabine
ENSG00000082153	BZW1	0.0618387	-200.001	1.21505	group: flu24 >= base	Fludarabine
ENSG00000205726	ITSN1	0.0634862	-155.168	1.6221	group: flu24 >= base	Fludarabine
ENSG00000179761	PIPOX	1.24e-06	29.9518	-21.5596	group: flu24 < base	Fludarabine
ENSG00000054967	RELT	0.0295639	-50.3758	8.14871	group: flu24 >= base	Fludarabine
ENSG00000129484	PARP2	4.61e-05	-96.0188	9.07921	group: flu24 >= base	Fludarabine
ENSG00000012963	UBR7	3.64e-05	-138.401	5.33104	group: flu24 >= base	Fludarabine
ENSG00000106460	TMEM106B	0.0197844	-194.569	1.84654	group: flu24 >= base	Fludarabine
ENSG00000121073	SLC35B1	0.0109572	-62.75	8.46561	group: flu24 >= base	Fludarabine
ENSG00000129460	NGDN	0.0474565	-65.7817	6.10016	group: flu24 >= base	Fludarabine
ENSG00000196227	FAM217B	0.000380132	-83.6685	8.88054	group: flu24 >= base	Fludarabine
ENSG00000254685	FPGT	0.0393874	-48.4818	8.0933	group: flu24 >= base	Fludarabine
ENSG00000134762	DSC3	0.00978386	-65.8295	8.53454	group: flu24 >= base	Fludarabine
ENSG00000136783	NIPSNAP3A	0.0347449	-47.5604	8.06568	group: flu24 >= base	Fludarabine
ENSG00000117289	TXNIP	0.00324567	-264.343	2.59438	group: flu24 >= base	Fludarabine
ENSG00000164938	TP53INP1	7.82e-06	-128.184	8.52883	group: flu24 >= base	Fludarabine
ENSG00000251603	RP11-164P12,4	1.24e-06	28.7209	-21.521	group: flu24 < base	Fludarabine
ENSG00000116717	GADD45A	0.00381	-202.82	2.3858	group: flu24 >= base	Fludarabine
ENSG00000140836	ZFHX3	0.00949074	-62.753	8.46564	group: flu24 >= base	Fludarabine
ENSG00000089682	RBM41	0.00199129	-70.4538	8.63263	group: flu24 >= base	Fludarabine
ENSG00000007376	RPUSD1	0.0819195	-46.9794	7.11334	group: flu24 >= base	Fludarabine
ENSG00000115271	GCA	0.0187033	-53.2063	8.22756	group: flu24 >= base	Fludarabine
ENSG00000196419	XRCC6	0.0986366	391.564	-0.904105	group: flu24 < base	Fludarabine
ENSG00000142949	PTPRF	0.0885663	-286.717	0.856027	group: flu24 >= base	Fludarabine
ENSG00000138448	ITGAV	0.0346168	-105.238	4.86113	group: flu24 >= base	Fludarabine
ENSG00000182154	MRPL41	0.0295639	-52.4223	8.20617	group: flu24 >= base	Fludarabine
ENSG00000171848	RRM2	0.0412948	-481.044	1.00531	group: flu24 >= base	Fludarabine
ENSG00000119203	CPSF3	0.0634862	109.57	-2.67611	group: flu24 < base	Fludarabine
ENSG00000116473	RAP1A	0.089774	156.985	-2.3197	group: flu24 < base	Fludarabine
ENSG00000119705	SLIRP	0.0791672	117.378	-2.36457	group: flu24 < base	Fludarabine
ENSG00000141560	FN3KRP	0.0229749	-112.374	5.10366	group: flu24 >= base	Fludarabine
ENSG00000135679	MDM2	0.000110376	-581.888	1.98435	group: flu24 >= base	Fludarabine
ENSG00000087088	BAX	0.0092503	-181.413	2.48339	group: flu24 >= base	Fludarabine
ENSG00000103248	MTHFSD	0.0634862	-42.6057	7.90698	group: flu24 >= base	Fludarabine
ENSG00000107731	UNC5B	0.00334756	-67.2719	8.56592	group: flu24 >= base	Fludarabine
ENSG00000120057	SFRP5	1.24e-06	30.7724	-21.6102	group: flu24 < base	Fludarabine
ENSG00000155744	FAM126B	0.0627511	-42.9023	7.91699	group: flu24 >= base	Fludarabine
ENSG00000172007	RAB33B	0.00978386	-58.559	8.36583	group: flu24 >= base	Fludarabine
ENSG00000107036	KIAA1432	0.00106536	-97.3222	7.16032	group: flu24 >= base	Fludarabine
ENSG00000103966	EHD4	0.0318758	180.828	-2.00444	group: flu24 < base	Fludarabine
ENSG00000245532	NEAT1	0.0513445	-301.305	1.59634	group: flu24 >= base	Fludarabine
ENSG00000121058	COIL	0.0147236	114.046	-3.30454	group: flu24 < base	Fludarabine
ENSG00000251562	MALAT1	0.0771758	-678.393	0.841115	group: flu24 >= base	Fludarabine
ENSG00000111676	ATN1	0.0263834	214.976	-1.57138	group: flu24 < base	Fludarabine
ENSG00000101665	SMAD7	0.0397603	-50.5893	8.15482	group: flu24 >= base	Fludarabine
ENSG00000087266	SH3BP2	0.0513445	-110.203	3.08684	group: flu24 >= base	Fludarabine
ENSG00000176890	TYMS	0.000416785	-236.546	1.98534	group: flu24 >= base	Fludarabine
ENSG00000158552	ZFAND2B	0.0083551	-70.2618	7.65282	group: flu24 >= base	Fludarabine
ENSG00000204435	CSNK2B	0.0267928	158.694	-2.21137	group: flu24 < base	Fludarabine
ENSG00000240445	FOXO3B	1.24e-06	29.1312	-21.5393	group: flu24 < base	Fludarabine
ENSG00000046651	OFD1	0.0295639	-48.8087	8.10306	group: flu24 >= base	Fludarabine
ENSG00000162777	DENND2D	0.000722738	-78.6899	8.79204	group: flu24 >= base	Fludarabine
ENSG00000163633	C4ORF36	0.0197844	78.9788	-5.23151	group: flu24 < base	Fludarabine
ENSG00000118600	TMEM5	0.0950698	-55.9425	6.25772	group: flu24 >= base	Fludarabine
ENSG00000130513	GDF15	0.00978386	-394.789	1.1607	group: flu24 >= base	Fludarabine
ENSG00000139515	PDX1	0.0790573	-91.5782	3.41043	group: flu24 >= base	Fludarabine
ENSG00000113597	TRAPPC13	0.0108262	-56.9676	8.32603	group: flu24 >= base	Fludarabine
ENSG00000164323	KIAA1430	0.0284581	233.431	-1.58703	group: flu24 < base	Fludarabine
ENSG00000132122	SPATA6	0.0083551	-64.0294	8.49473	group: flu24 >= base	Fludarabine
ENSG00000204366	ZBTB12	0.0393874	46.7974	-8.1106	group: flu24 < base	Fludarabine
ENSG00000003436	TFPI	0.0986366	-99.2458	3.94764	group: flu24 >= base	Fludarabine
ENSG00000166801	FAM111A	0.048272	-164.554	1.44654	group: flu24 >= base	Fludarabine
ENSG00000115226	FNDC4	1.24e-06	29.5415	-21.5584	group: flu24 < base	Fludarabine
ENSG00000168566	SNRNP48	0.0598841	-101.722	2.79577	group: flu24 >= base	Fludarabine
ENSG00000140307	GTF2A2	0.0827707	-119.301	2.30457	group: flu24 >= base	Fludarabine
ENSG00000179981	TSHZ1	2.18e-05	-99.5814	9.13179	group: flu24 >= base	Fludarabine
ENSG00000163602	RYBP	0.0843449	-130.056	3.25292	group: clo24 >= base	Clofarabine
ENSG00000183840	GPR39	0.00655576	-71.8967	8.58814	group: clo24 >= base	Clofarabine
ENSG00000137692	DCUN1D5	0.0699112	-55.2038	8.20584	group: clo24 >= base	Clofarabine
ENSG00000048392	RRM2B	0.00388211	-259.836	2.48708	group: clo24 >= base	Clofarabine
ENSG00000166896	XRCC6BP1	0.0699112	-48.1182	8.00807	group: clo24 >= base	Clofarabine
ENSG00000101974	ATP11C	0.000842507	98.4026	-8.32619	group: clo24 < base	Clofarabine
ENSG00000167779	IGFBP6	0.00702378	69.1368	-8.77363	group: clo24 < base	Clofarabine
ENSG00000186318	BACE1	0.00334594	-77.6881	8.69894	group: clo24 >= base	Clofarabine
ENSG00000167601	AXL	4.38e-05	-109.71	9.19685	group: clo24 >= base	Clofarabine
ENSG00000162929	KIAA1841	0.0359173	-56.465	8.2399	group: clo24 >= base	Clofarabine
ENSG00000121022	COPS5	0.000792233	166.628	-3.7152	group: clo24 < base	Clofarabine
ENSG00000134574	DDB2	8.09e-05	-484.779	2.66453	group: clo24 >= base	Clofarabine
ENSG00000134056	MRPS36	0.0988109	-45.1311	7.91644	group: clo24 >= base	Clofarabine
ENSG00000120738	EGR1	8.2e-05	-345.033	2.34199	group: clo24 >= base	Clofarabine
ENSG00000127831	VIL1	0.0573547	837.137	-0.822634	group: clo24 < base	Clofarabine
ENSG00000126653	NSRP1	0.000331017	-121.517	6.78747	group: clo24 >= base	Clofarabine
ENSG00000174307	PHLDA3	0.0166847	-220.54	3.1165	group: clo24 >= base	Clofarabine
ENSG00000179598	PLD6	4.37e-06	29.2329	-21.6573	group: clo24 < base	Clofarabine
ENSG00000137801	THBS1	0.0170284	-90.8627	5.81937	group: clo24 >= base	Clofarabine
ENSG00000254901	MEF2BNB	0.045376	58.9437	-7.58772	group: clo24 < base	Clofarabine
ENSG00000109065	NAT9	0.0111394	-73.1083	8.61108	group: clo24 >= base	Clofarabine
ENSG00000104341	LAPTM4B	0.0369962	-218.885	2.24919	group: clo24 >= base	Clofarabine
ENSG00000100014	SPECC1L	0.0678117	-61.3044	6.60065	group: clo24 >= base	Clofarabine
ENSG00000185158	LRRC37B	4.26e-06	30.0927	-21.6936	group: clo24 < base	Clofarabine
ENSG00000048828	FAM120A	0.0552326	361.826	-1.51501	group: clo24 < base	Clofarabine
ENSG00000096093	EFHC1	0.0039155	-74.372	8.63618	group: clo24 >= base	Clofarabine
ENSG00000113070	HBEGF	0.0297735	-64.5815	7.45389	group: clo24 >= base	Clofarabine
ENSG00000083307	GRHL2	0.0483521	121.214	-3.19197	group: clo24 < base	Clofarabine
ENSG00000138623	SEMA7A	0.0697313	-52.1663	8.12514	group: clo24 >= base	Clofarabine
ENSG00000127564	PKMYT1	6.47e-05	-112.505	9.23475	group: clo24 >= base	Clofarabine
ENSG00000189060	H1F0	0.000578984	443.144	-1.31927	group: clo24 < base	Clofarabine
ENSG00000123080	CDKN2C	0.079201	-47.298	7.98388	group: clo24 >= base	Clofarabine
ENSG00000112245	PTP4A1	0.0230323	-354.615	1.65863	group: clo24 >= base	Clofarabine
ENSG00000084731	KIF3C	0.0573547	-51.9244	8.11762	group: clo24 >= base	Clofarabine
ENSG00000258890	CEP95	6.36e-05	-118.512	9.30858	group: clo24 >= base	Clofarabine
ENSG00000138449	SLC40A1	0.0159411	-230.84	2.24585	group: clo24 >= base	Clofarabine
ENSG00000125686	MED1	0.068796	211.519	-1.9395	group: clo24 < base	Clofarabine
ENSG00000159842	ABR	0.068796	197.594	-1.78907	group: clo24 < base	Clofarabine
ENSG00000111790	FGFR1OP2	0.0143013	-62.9639	8.39642	group: clo24 >= base	Clofarabine
ENSG00000165376	CLDN2	0.068796	691.642	-1.07598	group: clo24 < base	Clofarabine
ENSG00000179761	PIPOX	4.01e-06	31.3824	-21.7441	group: clo24 < base	Clofarabine
ENSG00000135334	AKIRIN2	0.0752305	-48.2033	8.01089	group: clo24 >= base	Clofarabine
ENSG00000129484	PARP2	8.33e-05	-104.603	9.12915	group: clo24 >= base	Clofarabine
ENSG00000125848	FLRT3	0.000193477	-101.844	9.08981	group: clo24 >= base	Clofarabine
ENSG00000012963	UBR7	0.0994431	-85.5349	4.62822	group: clo24 >= base	Clofarabine
ENSG00000104537	ANXA13	0.0115626	-72.2849	8.59516	group: clo24 >= base	Clofarabine
ENSG00000181873	IBA57	0.0483521	102.065	-4.96538	group: clo24 < base	Clofarabine
ENSG00000176485	PLA2G16	0.0573547	202.11	-1.77486	group: clo24 < base	Clofarabine
ENSG00000176014	TUBB6	0.0799031	-208.76	1.5066	group: clo24 >= base	Clofarabine
ENSG00000153294	GPR115	0.0602892	-52.3934	8.13143	group: clo24 >= base	Clofarabine
ENSG00000162772	ATF3	0.00388211	-199.649	2.7063	group: clo24 >= base	Clofarabine
ENSG00000227500	SCAMP4	0.00469538	-71.5911	8.58197	group: clo24 >= base	Clofarabine
ENSG00000142102	ATHL1	0.045376	54.3978	-8.42785	group: clo24 < base	Clofarabine
ENSG00000157823	AP3S2	0.00305045	-79.8102	8.73941	group: clo24 >= base	Clofarabine
ENSG00000117289	TXNIP	1.63e-17	-899.555	4.11547	group: clo24 >= base	Clofarabine
ENSG00000110011	DNAJC4	0.0483521	50.7917	-8.33184	group: clo24 < base	Clofarabine
ENSG00000131746	TNS4	0.0565011	584.642	-1.09091	group: clo24 < base	Clofarabine
ENSG00000164938	TP53INP1	0.0840178	-53.2398	7.17389	group: clo24 >= base	Clofarabine
ENSG00000116717	GADD45A	7.11e-06	-376.806	3.08231	group: clo24 >= base	Clofarabine
ENSG00000189079	ARID2	0.0671833	92.6319	-5.47565	group: clo24 < base	Clofarabine
ENSG00000140836	ZFHX3	0.00337596	-74.1886	8.63299	group: clo24 >= base	Clofarabine
ENSG00000225489	RP11-390F4,3	0.0335428	53.5006	-8.40401	group: clo24 < base	Clofarabine
ENSG00000229043	AC091729,9	0.0979839	58.3755	-8.52954	group: clo24 < base	Clofarabine
ENSG00000155256	ZFYVE27	0.0233869	-61.2491	8.35584	group: clo24 >= base	Clofarabine
ENSG00000184260	HIST2H2AC	3.26e-06	32.672	-21.8083	group: clo24 < base	Clofarabine
ENSG00000197852	FAM212B	0.00228068	-78.3465	8.7119	group: clo24 >= base	Clofarabine
ENSG00000175550	DRAP1	0.0671833	-149.307	2.42215	group: clo24 >= base	Clofarabine
ENSG00000169738	DCXR	0.0159411	-167.845	2.43232	group: clo24 >= base	Clofarabine
ENSG00000180263	FGD6	0.0645956	-165.247	1.93367	group: clo24 >= base	Clofarabine
ENSG00000127824	TUBA4A	7.28e-05	-280.688	3.0618	group: clo24 >= base	Clofarabine
ENSG00000177613	CSTF2T	0.0233869	-66.3562	7.49297	group: clo24 >= base	Clofarabine
ENSG00000100038	TOP3B	0.00388211	-110.539	6.73579	group: clo24 >= base	Clofarabine
ENSG00000140830	TXNL4B	0.045376	-53.7428	8.16843	group: clo24 >= base	Clofarabine
ENSG00000135679	MDM2	8.71e-11	-1206.67	2.77254	group: clo24 >= base	Clofarabine
ENSG00000056277	ZNF280C	0.0213088	-61.8043	8.36898	group: clo24 >= base	Clofarabine
ENSG00000087088	BAX	0.0166847	-195.136	2.50674	group: clo24 >= base	Clofarabine
ENSG00000136280	CCM2	0.00388211	-74.0883	8.63124	group: clo24 >= base	Clofarabine
ENSG00000213949	ITGA1	4.37e-06	29.4654	-21.6669	group: clo24 < base	Clofarabine
ENSG00000254004	ZNF260	0.0565011	-57.4101	7.28317	group: clo24 >= base	Clofarabine
ENSG00000155744	FAM126B	9.62e-05	-100.543	9.07132	group: clo24 >= base	Clofarabine
ENSG00000100372	SLC25A17	0.000150214	-125.694	9.39399	group: clo24 >= base	Clofarabine
ENSG00000065534	MYLK	0.0609828	-56.9495	7.2714	group: clo24 >= base	Clofarabine
ENSG00000107036	KIAA1432	0.000554293	-113.59	7.30341	group: clo24 >= base	Clofarabine
ENSG00000100029	PES1	0.00173507	243.283	-2.52881	group: clo24 < base	Clofarabine
ENSG00000165392	WRN	0.0012236	-87.9367	8.8775	group: clo24 >= base	Clofarabine
ENSG00000176890	TYMS	0.00924565	-228.585	1.89301	group: clo24 >= base	Clofarabine
ENSG00000165388	ZNF488	0.0573547	-52.0215	8.12025	group: clo24 >= base	Clofarabine
ENSG00000127585	FBXL16	4.74e-06	28.6469	-21.6296	group: clo24 < base	Clofarabine
ENSG00000204435	CSNK2B	0.0927734	171.313	-2.3486	group: clo24 < base	Clofarabine
ENSG00000108883	EFTUD2	0.0788898	213.147	-1.5056	group: clo24 < base	Clofarabine
ENSG00000108384	RAD51C	0.00140699	-84.0783	8.81366	group: clo24 >= base	Clofarabine
ENSG00000240445	FOXO3B	4.26e-06	30.5226	-21.7121	group: clo24 < base	Clofarabine
ENSG00000120733	KDM3B	0.0111394	236.197	-1.99156	group: clo24 < base	Clofarabine
ENSG00000156253	RWDD2B	0.0171118	-60.4833	8.3382	group: clo24 >= base	Clofarabine
ENSG00000162777	DENND2D	0.0171118	-60.6901	8.34343	group: clo24 >= base	Clofarabine
ENSG00000133030	MPRIP	0.0994431	365.951	-1.31776	group: clo24 < base	Clofarabine
ENSG00000104497	SNX16	0.0580612	-50.5714	8.07999	group: clo24 >= base	Clofarabine
ENSG00000163633	C4ORF36	0.000518209	85.3071	-9.07736	group: clo24 < base	Clofarabine
ENSG00000130513	GDF15	0.0159254	-511.048	1.33302	group: clo24 >= base	Clofarabine
ENSG00000131771	PPP1R1B	0.00905094	235.647	-2.47328	group: clo24 < base	Clofarabine
ENSG00000166140	ZFYVE19	3.8e-05	-119.017	9.31412	group: clo24 >= base	Clofarabine
ENSG00000018699	TTC27	0.0975671	64.1219	-6.16625	group: clo24 < base	Clofarabine
ENSG00000254635	WAC-AS1	0.045376	-69.1003	6.96699	group: clo24 >= base	Clofarabine
ENSG00000186104	CYP2R1	0.0329725	-58.1631	8.28186	group: clo24 >= base	Clofarabine
ENSG00000138835	RGS3	0.0483521	-96.7183	5.60785	group: clo24 >= base	Clofarabine
ENSG00000113597	TRAPPC13	0.00814314	-69.657	8.54263	group: clo24 >= base	Clofarabine
ENSG00000057252	SOAT1	0.0699112	-53.2047	8.15299	group: clo24 >= base	Clofarabine
ENSG00000141219	C17ORF80	0.095199	-61.0985	8.35291	group: clo24 >= base	Clofarabine
ENSG00000137710	RDX	0.0994431	-45.1839	7.91751	group: clo24 >= base	Clofarabine
ENSG00000164323	KIAA1430	0.00202072	293.142	-2.30381	group: clo24 < base	Clofarabine
ENSG00000063169	GLTSCR1	0.0573547	54.342	-7.47156	group: clo24 < base	Clofarabine
ENSG00000049249	TNFRSF9	0.0385142	-55.394	8.21112	group: clo24 >= base	Clofarabine
ENSG00000140853	NLRC5	3.8e-05	-109.202	9.19043	group: clo24 >= base	Clofarabine
ENSG00000116353	MECR	0.0669468	48.748	-8.27125	group: clo24 < base	Clofarabine
ENSG00000181026	AEN	0.00905546	-295.926	2.86554	group: clo24 >= base	Clofarabine
ENSG00000164823	OSGIN2	0.0862631	-52.7536	7.15963	group: clo24 >= base	Clofarabine
ENSG00000140465	CYP1A1	0.00905094	-333.139	2.29894	group: clo24 >= base	Clofarabine
ENSG00000124374	PAIP2B	0.0481597	-65.3633	7.46784	group: clo24 >= base	Clofarabine
Gene Ontology analysis
#H:goid	R#	#	_p_value_	Goid-Desc	GeneSymbols	Comparison
34976	255	5	3.9e-05	1: response to endoplasmic reticulum stress (5:5)	PDX1,UBE2J1,FKBP14,UGGT2,CCL2	Bu≥Ctrl
48523	3214	27	0.05	1: negative regulation of cellular process (3:5)	TSHZ1, TXNIP, MSL3, TTBK2, GADD45A, UNC5B, TRIM29, TMOD2, SLC40A1, PDX1, ITGAV, SMAD7, MDM2, ZFHX3, RRM2B, TAF9B, PPP1R14D, LAPTM4B, RIC1, BAX, RRM2, ITSN1, TFPI, TYMS, RAB33B, PKMYT1, TP53INP1	Flu≥Ctrl
12501	1489	18	0.0019	1: programmed cell death (4:4)	PARP2, TXNIP, FASTK, GADD45A, DSC3, UNC5B, SLC40A1, PDX1, ITGAV, MDM2, RRM2B, TAF9B, BAX, ITSN1, MRPL41, RELT, TP53INP1, GDF15	Flu≥Ctrl
31324	1811	18	0.03	1: negative regulation of cellular metabolic process (4:6)	TSHZ1, TXNIP, MSL3, GADD45A, TRIM29, PDX1, ITGAV, SMAD7, MDM2, ZFHX3, TAF9B, PPP1R14D, LAPTM4B, RIC1, BAX, TFPI, TYMS, PKMYT1	Flu≥Ctrl
8219	1581	18	0.0045	1: cell death (3:3)	PARP2, TXNIP, FASTK, GADD45A, DSC3, UNC5B, SLC40A1, PDX1, ITGAV, MDM2, RRM2B, TAF9B, BAX, ITSN1, MRPL41, RELT, TP53INP1, GDF15	Flu≥Ctrl
51172	1692	17	0.03	1: negative regulation of nitrogen compound metabolic process (4:6)	TSHZ1, TXNIP, MSL3, GADD45A, TRIM29, PDX1, ITGAV, SMAD7, MDM2, ZFHX3, TAF9B, PPP1R14D, LAPTM4B, RIC1, BAX, TFPI, TYMS	Flu≥Ctrl
6915	1426	17	0.0033	1: apoptotic process (5:5)	PARP2, TXNIP, FASTK, GADD45A, UNC5B, SLC40A1, PDX1, ITGAV, MDM2, RRM2B, TAF9B, BAX, ITSN1, MRPL41, RELT, TP53INP1, GDF15	Flu≥Ctrl
10941	1214	14	0.01	1: regulation of cell death (4:5)	TXNIP, GADD45A, UNC5B, SLC40A1, PDX1, ITGAV, MDM2, RRM2B, TAF9B, BAX, ITSN1, RELT, TP53INP1, GDF15	Flu≥Ctrl
42981	1116	14	0.0051	1: regulation of apoptotic process (6:7)	TXNIP, GADD45A, UNC5B, SLC40A1, PDX1, ITGAV, MDM2, RRM2B, TAF9B, BAX, ITSN1, RELT, TP53INP1, GDF15	Flu≥Ctrl
43067	1130	14	0.0059	1: regulation of programmed cell death (5:6)	TXNIP, GADD45A, UNC5B, SLC40A1, PDX1, ITGAV, MDM2, RRM2B, TAF9B, BAX, ITSN1, RELT, TP53INP1, GDF15	Flu≥Ctrl
44092	759	11	0.0035	1: negative regulation of molecular function (4:4)	TXNIP, TTBK2, GADD45A, SMAD7, MDM2, PPP1R14D, PTPRF, BAX, LYNX1, TFPI, PKMYT1	Flu≥Ctrl
97190	483	11	4.1e-06	1: apoptotic signaling pathway (4:6)	PARP2, FASTK, UNC5B, PDX1, ITGAV, MDM2, RRM2B, TAF9B, BAX, RELT, TP53INP1	Flu≥Ctrl
51248	791	10	0.02	1: negative regulation of protein metabolic process (5:7)	GADD45A, ITGAV, SMAD7, MDM2, PPP1R14D, LAPTM4B, RIC1, BAX, TFPI, TYMS	Flu≥Ctrl
32269	756	9	0.05	1: negative regulation of cellular protein metabolic process (5:8)	GADD45A, SMAD7, MDM2, PPP1R14D, LAPTM4B, RIC1, BAX, TFPI, TYMS	Flu≥Ctrl
43066	617	9	0.0094	1: negative regulation of apoptotic process (6:8)	UNC5B, SLC40A1, PDX1, ITGAV, MDM2, RRM2B, TAF9B, BAX, ITSN1	Flu≥Ctrl
43069	631	9	0.01	1: negative regulation of programmed cell death (5:7)	UNC5B, SLC40A1, PDX1, ITGAV, MDM2, RRM2B, TAF9B, BAX, ITSN1	Flu≥Ctrl
60548	692	9	0.03	1: negative regulation of cell death (4:6)	UNC5B, SLC40A1, PDX1, ITGAV, MDM2, RRM2B, TAF9B, BAX, ITSN1	Flu≥Ctrl
70925	668	9	0.02	1: organelle assembly (5:5)	TTBK2, TMOD2, KIF3C, CENPW, SPATA6, CEP70, RAB33B, OFD1, TP53INP1	Flu≥Ctrl
122	592	8	0.03	1: negative regulation of transcription by RNA polymerase II (7:13)	TSHZ1, TXNIP, TRIM29, PDX1, SMAD7, MDM2, ZFHX3, TAF9B	Flu≥Ctrl
2001233	321	8	3.9e-05	1: regulation of apoptotic signaling pathway (5:8)	UNC5B, PDX1, ITGAV, MDM2, RRM2B, TAF9B, BAX, TP53INP1	Flu≥Ctrl
44770	522	8	0.01	1: cell cycle phase transition (4:5)	GADD45A, MDM2, BAX, RRM2, TYMS, CEP70, OFD1, PKMYT1	Flu≥Ctrl
44772	492	8	0.0062	1: mitotic cell cycle phase transition (5:6)	GADD45A, MDM2, BAX, RRM2, TYMS, CEP70, OFD1, PKMYT1	Flu≥Ctrl
2001234	174	7	5.7e-08	1: negative regulation of apoptotic signaling pathway (5:9)	UNC5B, PDX1, ITGAV, MDM2, RRM2B, TAF9B, BAX	Flu≥Ctrl
46982	353	6	0.02	2: protein heterodimerization activity (5:5)	GADD45A, GCA, GTF2A2, CENPW, TAF9B, BAX	Flu≥Ctrl
72331	249	6	0.00081	1: signal transduction by p53 class mediator (5:7)	GADD45A, MDM2, RRM2B, TAF9B, BAX, TP53INP1	Flu≥Ctrl
104004	231	5	0.0069	1: cellular response to environmental stimulus (4:4)	DDB2, GADD45A, MDM2, BAX, TP53INP1	Flu≥Ctrl
2001242	136	5	3.5e-05	1: regulation of intrinsic apoptotic signaling pathway (6:9)	PDX1, MDM2, RRM2B, TAF9B, BAX	Flu≥Ctrl
33218	209	5	0.0031	2: amide binding (3:3)	BACE1, SLC40A1, ITGAV, LAPTM4B, TYMS	Flu≥Ctrl
44843	238	5	0.0086	1: cell cycle G1/S phase transition (5:6)	GADD45A, MDM2, BAX, RRM2, TYMS	Flu≥Ctrl
71214	231	5	0.0069	1: cellular response to abiotic stimulus (4:5)	DDB2, GADD45A, MDM2, BAX, TP53INP1	Flu≥Ctrl
71478	140	5	5e-05	1: cellular response to radiation (5:6)	DDB2, GADD45A, MDM2, BAX, TP53INP1	Flu≥Ctrl
82	225	5	0.0056	1: G1/S transition of mitotic cell cycle (6:7)	GADD45A, MDM2, BAX, RRM2, TYMS	Flu≥Ctrl
97193	252	5	0.01	1: intrinsic apoptotic signaling pathway (5:7)	PDX1, MDM2, RRM2B, TAF9B, BAX	Flu≥Ctrl
10562	686	6	0.00018	1: positive regulation of phosphorus metabolic process (5:7)	CSNK2B, XRCC6, EHD4, PTPN1, RAP1A, RPS6KA5	Flu<Ctrl
10648	933	5	0.04	1: negative regulation of cell communication (4:6)	IGFBP6, PTPN1, RAP1A, SFRP5, NLRX1	Flu<Ctrl
19220	1192	6	0.03	1: regulation of phosphate metabolic process (6:7)	CSNK2B, XRCC6, EHD4, PTPN1, RAP1A, RPS6KA5	Flu<Ctrl
1932	942	6	0.0044	1: regulation of protein phosphorylation (7:9)	CSNK2B, XRCC6, EHD4, PTPN1, RAP1A, RPS6KA5	Flu<Ctrl
1934	616	6	4.8e-05	1: positive regulation of protein phosphorylation (7:10)	CSNK2B, XRCC6, EHD4, PTPN1, RAP1A, RPS6KA5	Flu<Ctrl
23057	936	5	0.04	1: negative regulation of signaling (3:5)	IGFBP6, PTPN1, RAP1A, SFRP5, NLRX1	Flu<Ctrl
2682	916	5	0.03	1: regulation of immune system process (3:4)	XRCC6, PTPN1, RAP1A, NLRX1, RPS6KA5	Flu<Ctrl
31347	477	5	0.00014	1: regulation of defense response (5:6)	XRCC6, PTPN1, FNDC4, NLRX1, RPS6KA5	Flu<Ctrl
31399	1263	6	0.04	1: regulation of protein modification process (6:8)	CSNK2B, XRCC6, EHD4, PTPN1, RAP1A, RPS6KA5	Flu<Ctrl
31401	789	6	0.00085	1: positive regulation of protein modification process (6:9)	CSNK2B, XRCC6, EHD4, PTPN1, RAP1A, RPS6KA5	Flu<Ctrl
32270	1061	7	0.0011	1: positive regulation of cellular protein metabolic process (5:8)	CSNK2B, XRCC6, EHD4, PTPN1, RAP1A, EIF3D, RPS6KA5	Flu<Ctrl
3676	3219	11	0.04	2: nucleic acid binding (4:4)	HNRNPA3, ZBTB12, XRCC6, PRPF31, H1F0, EHD4, CPSF3, PTPN1, RPS11, SLIRP, EIF3D	Flu<Ctrl
3723	1507	9	0.00046	2: RNA binding (5:5)	HNRNPA3, XRCC6, PRPF31, H1F0, CPSF3, PTPN1, RPS11, SLIRP, EIF3D	Flu<Ctrl
42325	1045	6	0.01	1: regulation of phosphorylation (7:8)	CSNK2B, XRCC6, EHD4, PTPN1, RAP1A, RPS6KA5	Flu<Ctrl
42327	649	6	9.4e-05	1: positive regulation of phosphorylation (7:9)	CSNK2B, XRCC6, EHD4, PTPN1, RAP1A, RPS6KA5	Flu<Ctrl
43170	6864	19	0.03	1: macromolecule metabolic process (4:4)	CSNK2B, ATN1, HNRNPA3, ZBTB12, XRCC6, PRPF31, H1F0, EHD4, HMMR, IGFBP6, CPSF3, GALNT10, PTPN1, RAP1A, RPS11, SFRP5, SLIRP, EIF3D, RPS6KA5	Flu<Ctrl
45937	686	6	0.00018	1: positive regulation of phosphate metabolic process (6:8)	CSNK2B, XRCC6, EHD4, PTPN1, RAP1A, RPS6KA5	Flu<Ctrl
48519	3625	12	0.04	1: negative regulation of biological process (2:4)	CSNK2B, ATN1, XRCC6, IGFBP6, PTPN1, RAP1A, RPS11, SFRP5, FNDC4, NLRX1, SLIRP, RPS6KA5	Flu<Ctrl
50776	573	5	0.00093	1: regulation of immune response (4:5)	XRCC6, PTPN1, RAP1A, NLRX1, RPS6KA5	Flu<Ctrl
51174	1194	6	0.03	1: regulation of phosphorus metabolic process (5:6)	CSNK2B, XRCC6, EHD4, PTPN1, RAP1A, RPS6KA5	Flu<Ctrl
51247	1128	7	0.0021	1: positive regulation of protein metabolic process (5:7)	CSNK2B, XRCC6, EHD4, PTPN1, RAP1A, EIF3D, RPS6KA5	Flu<Ctrl
6807	7468	20	0.03	1: nitrogen compound metabolic process (3:3)	CSNK2B, ATN1, HNRNPA3, ZBTB12, XRCC6, PRPF31, H1F0, EHD4, HMMR, IGFBP6, PIPOX, CPSF3, GALNT10, PTPN1, RAP1A, RPS11, SFRP5, SLIRP, EIF3D, RPS6KA5	Flu<Ctrl
6952	941	5	0.04	1: defense response (4:4)	XRCC6, PTPN1, FNDC4, NLRX1, RPS6KA5	Flu<Ctrl
6955	1229	6	0.03	1: immune response (3:3)	CSNK2B, XRCC6, PTPN1, RAP1A, NLRX1, RPS6KA5	Flu<Ctrl
70848	458	5	8.6e-05	1: response to growth factor (5:5)	EHD4, PTPN1, RAP1A, SFRP5, FNDC4	Flu<Ctrl
7167	706	5	0.0055	1: enzyme linked receptor protein signaling pathway (5:7)	CSNK2B, IGFBP6, PTPN1, SFRP5, RPS6KA5	Flu<Ctrl
10035	356	7	0.0041	1: response to inorganic substance (4:4)	TXNIP, CYP2R1, CYP1A1, SLC40A1, MDM2, AXL, THBS1	Clo≥Ctrl
10038	226	6	0.00059	1: response to metal ion (5:5)	TXNIP, CYP2R1, CYP1A1, SLC40A1, MDM2, THBS1	Clo≥Ctrl
10212	136	8	5.7e-13	1: response to ionizing radiation (5:5)	CYP2R1, GADD45A, EGR1, MDM2, BAX, RAD51C, AEN, WRN	Clo≥Ctrl
104004	231	8	4.5e-07	1: cellular response to environmental stimulus (4:4)	DDB2, GADD45A, EGR1, MDM2, MYLK, BAX, WRN, TP53INP1	Clo≥Ctrl
10563	443	8	0.0043	1: negative regulation of phosphorus metabolic process (5:7)	CDKN2C, GADD45A, FLRT3, ATF3, FAM212B, BAX, RGS3, PKMYT1	Clo≥Ctrl
10564	624	11	0.00071	1: regulation of cell cycle process (4:6)	CDKN2C, CYP1A1, GADD45A, RYBP, MDM2, BAX, RAD51C, RDX, TUBA4A, ZFYVE19, PKMYT1	Clo≥Ctrl
10605	2002	22	0.0069	1: negative regulation of macromolecule metabolic process (4:6)	CDKN2C, DRAP1, TXNIP, ZNF488, GADD45A, HBEGF, EGR1, RYBP, FLRT3, PAIP2B, MDM2, ZFHX3, ATF3, AKIRIN2, LAPTM4B, FAM212B, RIC1, BAX, RGS3, THBS1, TYMS, TP53INP1	Clo≥Ctrl
10648	933	11	0.05	1: negative regulation of cell communication (4:6)	HBEGF, EGR1, PHLDA3, FLRT3, MDM2, ATF3, RRM2B, BAX, RGS3, THBS1, NLRC5	Clo≥Ctrl
10941	1214	16	0.003	1: regulation of cell death (4:5)	TXNIP, GADD45A, EGR1, RYBP, PHLDA3, SLC40A1, TNFRSF9, MDM2, ATF3, RRM2B, AXL, BAX, THBS1, WRN, TP53INP1, GDF15	Clo≥Ctrl
10942	512	9	0.0028	1: positive regulation of cell death (4:6)	TXNIP, GADD45A, EGR1, RYBP, PHLDA3, ATF3, BAX, THBS1, TP53INP1	Clo≥Ctrl
122	592	8	0.05	1: negative regulation of transcription by RNA polymerase II (7:13)	DRAP1, TXNIP, EGR1, RYBP, MDM2, ZFHX3, ATF3, AKIRIN2	Clo≥Ctrl
12501	1489	18	0.0051	1: programmed cell death (4:4)	PARP2, TXNIP, GADD45A, EGR1, RYBP, PHLDA3, SLC40A1, TNFRSF9, MDM2, ATF3, RRM2B, AXL, BAX, AEN, THBS1, WRN, TP53INP1, GDF15	Clo≥Ctrl
1558	282	5	0.04	1: regulation of cell growth (4:6)	CDKN2C, ZFYVE27, HBEGF, OSGIN2, SEMA7A	Clo≥Ctrl
16049	348	6	0.02	1: cell growth (3:3)	CDKN2C, ZFYVE27, HBEGF, FLRT3, OSGIN2, SEMA7A	Clo≥Ctrl
16310	1717	19	0.01	1: phosphorylation (6:6)	CDKN2C, GADD45A, HBEGF, EGR1, FLRT3, FGFR1OP2, MYLK, ATF3, AXL, FAM212B, BAX, RGS3, THBS1, CCM2, NLRC5, SEMA7A, PKMYT1, XRCC6BP1, GDF15	Clo≥Ctrl
16477	861	11	0.03	1: cell migration (4:5)	EFHC1, HBEGF, FLRT3, MDM2, MYLK, AXL, BAX, RDX, THBS1, PTP4A1, TP53INP1	Clo≥Ctrl
165	600	8	0.05	1: MAPK cascade (5:10)	GADD45A, HBEGF, ATF3, RGS3, THBS1, CCM2, SEMA7A, GDF15	Clo≥Ctrl
1816	445	8	0.0045	1: cytokine production (3:3)	EGR1, TNFRSF9, AKIRIN2, LAPTM4B, AXL, THBS1, NLRC5, SEMA7A	Clo≥Ctrl
1817	409	8	0.0019	1: regulation of cytokine production (4:5)	EGR1, TNFRSF9, AKIRIN2, LAPTM4B, AXL, THBS1, NLRC5, SEMA7A	Clo≥Ctrl
1818	154	5	0.00032	1: negative regulation of cytokine production (4:6)	TNFRSF9, LAPTM4B, AXL, THBS1, NLRC5	Clo≥Ctrl
1901987	386	9	8.1e-05	1: regulation of cell cycle phase transition (5:7)	CDKN2C, CYP1A1, GADD45A, MDM2, BAX, RAD51C, RDX, TUBA4A, ZFYVE19	Clo≥Ctrl
1901990	361	9	3e-05	1: regulation of mitotic cell cycle phase transition (6:8)	CDKN2C, CYP1A1, GADD45A, MDM2, BAX, RAD51C, RDX, TUBA4A, ZFYVE19	Clo≥Ctrl
1902531	1310	17	0.0026	1: regulation of intracellular signal transduction (5:7)	GADD45A, HBEGF, PHLDA3, FLRT3, MDM2, ATF3, RRM2B, FGD6, AXL, BAX, RDX, RGS3, THBS1, WRN, SEMA7A, TP53INP1, GDF15	Clo≥Ctrl
1902532	399	7	0.01	1: negative regulation of intracellular signal transduction (5:8)	PHLDA3, FLRT3, MDM2, ATF3, RRM2B, RGS3, THBS1	Clo≥Ctrl
1902806	149	6	2.3e-06	1: regulation of cell cycle G1/S phase transition (6:8)	CDKN2C, CYP1A1, GADD45A, MDM2, BAX, RDX	Clo≥Ctrl
1903047	757	12	0.0016	1: mitotic cell cycle process (4:5)	CDKN2C, EFHC1, CYP1A1, GADD45A, MDM2, BAX, RAD51C, RDX, TUBA4A, TYMS, ZFYVE19, PKMYT1	Clo≥Ctrl
1903362	210	5	0.0055	1: regulation of cellular protein catabolic process (6:8)	RYBP, MDM2, LAPTM4B, RIC1, RDX	Clo≥Ctrl
19220	1192	14	0.02	1: regulation of phosphate metabolic process (6:7)	CDKN2C, GADD45A, HBEGF, EGR1, FLRT3, ATF3, FAM212B, BAX, RGS3, THBS1, NLRC5, SEMA7A, PKMYT1, GDF15	Clo≥Ctrl
1932	942	13	0.0054	1: regulation of protein phosphorylation (7:9)	CDKN2C, GADD45A, HBEGF, EGR1, FLRT3, ATF3, FAM212B, BAX, RGS3, THBS1, SEMA7A, PKMYT1, GDF15	Clo≥Ctrl
1933	336	7	0.0023	1: negative regulation of protein phosphorylation (7:10)	CDKN2C, GADD45A, FLRT3, ATF3, FAM212B, BAX, RGS3	Clo≥Ctrl
19899	1781	19	0.02	2: enzyme binding (4:4)	CDKN2C, TXNIP, CYP1A1, GADD45A, HBEGF, EGR1, BACE1, MDM2, ZFHX3, AKIRIN2, LAPTM4B, FGD6, FAM212B, RIC1, RDX, TUBA4A, DENND2D, TRAPPC13, DCUN1D5	Clo≥Ctrl
2000045	137	6	5.4e-07	1: regulation of G1/S transition of mitotic cell cycle (7:9)	CDKN2C, CYP1A1, GADD45A, MDM2, BAX, RDX	Clo≥Ctrl
2000113	1028	12	0.04	1: negative regulation of cellular macromolecule biosynthetic process (6:8)	DRAP1, TXNIP, ZNF488, HBEGF, EGR1, RYBP, PAIP2B, MDM2, ZFHX3, ATF3, AKIRIN2, TYMS	Clo≥Ctrl
2000147	313	6	0.01	1: positive regulation of cell motility (4:7)	HBEGF, MDM2, MYLK, RDX, THBS1, PTP4A1	Clo≥Ctrl
2001233	321	6	0.01	1: regulation of apoptotic signaling pathway (5:8)	MDM2, ATF3, RRM2B, BAX, THBS1, TP53INP1	Clo≥Ctrl
22402	1135	15	0.0042	1: cell cycle process (3:4)	CDKN2C, EFHC1, CYP1A1, GADD45A, RYBP, MDM2, BAX, RAD51C, RDX, THBS1, TUBA4A, TYMS, ZFYVE19, PKMYT1, TP53INP1	Clo≥Ctrl
23057	936	11	0.05	1: negative regulation of signaling (3:5)	HBEGF, EGR1, PHLDA3, FLRT3, MDM2, ATF3, RRM2B, BAX, RGS3, THBS1, NLRC5	Clo≥Ctrl
278	900	12	0.01	1: mitotic cell cycle (4:4)	CDKN2C, EFHC1, CYP1A1, GADD45A, MDM2, BAX, RAD51C, RDX, TUBA4A, TYMS, ZFYVE19, PKMYT1	Clo≥Ctrl
30335	307	6	0.0097	1: positive regulation of cell migration (5:8)	HBEGF, MDM2, MYLK, RDX, THBS1, PTP4A1	Clo≥Ctrl
31324	1811	22	0.0014	1: negative regulation of cellular metabolic process (4:6)	CDKN2C, DRAP1, TXNIP, ZNF488, GADD45A, HBEGF, EGR1, RYBP, FLRT3, PAIP2B, MDM2, ZFHX3, ATF3, AKIRIN2, LAPTM4B, FAM212B, RIC1, BAX, RGS3, THBS1, TYMS, PKMYT1	Clo≥Ctrl
31399	1263	14	0.04	1: regulation of protein modification process (6:8)	CDKN2C, GADD45A, HBEGF, EGR1, FLRT3, ATF3, FAM212B, BAX, RGS3, THBS1, DCUN1D5, SEMA7A, PKMYT1, GDF15	Clo≥Ctrl
31400	470	7	0.04	1: negative regulation of protein modification process (6:9)	CDKN2C, GADD45A, FLRT3, ATF3, FAM212B, BAX, RGS3	Clo≥Ctrl
32268	1810	22	0.0013	1: regulation of cellular protein metabolic process (5:7)	CDKN2C, GADD45A, HBEGF, EGR1, RYBP, FLRT3, PAIP2B, MDM2, ATF3, AKIRIN2, LAPTM4B, FAM212B, RIC1, BAX, RDX, RGS3, THBS1, TYMS, DCUN1D5, SEMA7A, PKMYT1, GDF15	Clo≥Ctrl
32269	756	14	3.9e-05	1: negative regulation of cellular protein metabolic process (5:8)	CDKN2C, GADD45A, RYBP, FLRT3, PAIP2B, MDM2, ATF3, LAPTM4B, FAM212B, RIC1, BAX, RGS3, THBS1, TYMS	Clo≥Ctrl
33218	209	5	0.0053	2: amide binding (3:3)	BACE1, SLC40A1, LAPTM4B, SOAT1, TYMS	Clo≥Ctrl
33554	1642	18	0.02	1: cellular response to stress (4:4)	PARP2, DDB2, GADD45A, EGR1, PHLDA3, MDM2, MYLK, ATF3, RRM2B, AXL, BAX, RAD51C, AEN, THBS1, WRN, CCM2, XRCC6BP1, TP53INP1	Clo≥Ctrl
33673	217	5	0.0071	1: negative regulation of kinase activity (7:10)	CDKN2C, GADD45A, FLRT3, FAM212B, RGS3	Clo≥Ctrl
35556	1942	19	0.05	1: intracellular signal transduction (4:6)	GADD45A, HBEGF, PHLDA3, FLRT3, MDM2, ATF3, RRM2B, FGD6, AXL, BAX, RDX, RGS3, AEN, THBS1, WRN, CCM2, SEMA7A, TP53INP1, GDF15	Clo≥Ctrl
40017	333	6	0.02	1: positive regulation of locomotion (3:5)	HBEGF, MDM2, MYLK, RDX, THBS1, PTP4A1	Clo≥Ctrl
42060	347	6	0.02	1: wound healing (5:5)	HBEGF, FGFR1OP2, MYLK, AXL, RAD51C, THBS1	Clo≥Ctrl
42325	1045	14	0.0052	1: regulation of phosphorylation (7:8)	CDKN2C, GADD45A, HBEGF, EGR1, FLRT3, ATF3, FAM212B, BAX, RGS3, THBS1, NLRC5, SEMA7A, PKMYT1, GDF15	Clo≥Ctrl
42326	362	7	0.0047	1: negative regulation of phosphorylation (7:9)	CDKN2C, GADD45A, FLRT3, ATF3, FAM212B, BAX, RGS3	Clo≥Ctrl
42493	648	9	0.03	1: response to drug (4:4)	SLC25A17, TXNIP, CYP1A1, EGR1, MDM2, AXL, THBS1, TYMS, TP53INP1	Clo≥Ctrl
42802	1228	14	0.03	2: identical protein binding (4:4)	DRAP1, GADD45A, FLRT3, FGFR1OP2, SLC40A1, MDM2, ATF3, DCXR, BAX, RDX, SNX16, THBS1, TYMS, WRN	Clo≥Ctrl
42803	584	8	0.04	2: protein homodimerization activity (5:5)	GADD45A, FLRT3, FGFR1OP2, ATF3, BAX, RDX, TYMS, WRN	Clo≥Ctrl
42981	1116	16	0.00088	1: regulation of apoptotic process (6:7)	TXNIP, GADD45A, EGR1, RYBP, PHLDA3, SLC40A1, TNFRSF9, MDM2, ATF3, RRM2B, AXL, BAX, THBS1, WRN, TP53INP1, GDF15	Clo≥Ctrl
43065	477	8	0.0085	1: positive regulation of apoptotic process (6:8)	TXNIP, GADD45A, RYBP, PHLDA3, ATF3, BAX, THBS1, TP53INP1	Clo≥Ctrl
43067	1130	16	0.0011	1: regulation of programmed cell death (5:6)	TXNIP, GADD45A, EGR1, RYBP, PHLDA3, SLC40A1, TNFRSF9, MDM2, ATF3, RRM2B, AXL, BAX, THBS1, WRN, TP53INP1, GDF15	Clo≥Ctrl
43068	480	8	0.009	1: positive regulation of programmed cell death (5:7)	TXNIP, GADD45A, RYBP, PHLDA3, ATF3, BAX, THBS1, TP53INP1	Clo≥Ctrl
43086	546	10	0.00088	1: negative regulation of catalytic activity (5:5)	CDKN2C, TXNIP, GADD45A, FLRT3, MDM2, FAM212B, RDX, RGS3, THBS1, PKMYT1	Clo≥Ctrl
43491	161	5	0.00051	1: protein kinase B signaling (5:7)	HBEGF, PHLDA3, MDM2, AXL, THBS1	Clo≥Ctrl
43549	632	9	0.02	1: regulation of kinase activity (6:9)	CDKN2C, GADD45A, EGR1, FLRT3, FAM212B, RGS3, THBS1, NLRC5, PKMYT1	Clo≥Ctrl
44092	759	12	0.0016	1: negative regulation of molecular function (4:4)	CDKN2C, TXNIP, GADD45A, FLRT3, MDM2, FAM212B, BAX, RDX, RGS3, THBS1, NLRC5, PKMYT1	Clo≥Ctrl
44770	522	11	5.2e-05	1: cell cycle phase transition (4:5)	CDKN2C, CYP1A1, GADD45A, MDM2, BAX, RAD51C, RDX, TUBA4A, TYMS, ZFYVE19, PKMYT1	Clo≥Ctrl
44772	492	11	1.9e-05	1: mitotic cell cycle phase transition (5:6)	CDKN2C, CYP1A1, GADD45A, MDM2, BAX, RAD51C, RDX, TUBA4A, TYMS, ZFYVE19, PKMYT1	Clo≥Ctrl
44843	238	7	3.9e-05	1: cell cycle G1/S phase transition (5:6)	CDKN2C, CYP1A1, GADD45A, MDM2, BAX, RDX, TYMS	Clo≥Ctrl
45786	541	8	0.02	1: negative regulation of cell cycle (4:6)	CDKN2C, GADD45A, RYBP, MDM2, BAX, THBS1, ZFYVE19, TP53INP1	Clo≥Ctrl
45787	299	6	0.0079	1: positive regulation of cell cycle (4:6)	CYP1A1, GADD45A, MDM2, BAX, RAD51C, RDX	Clo≥Ctrl
45859	587	8	0.04	1: regulation of protein kinase activity (7:10)	CDKN2C, GADD45A, EGR1, FLRT3, FAM212B, RGS3, THBS1, PKMYT1	Clo≥Ctrl
45936	442	8	0.0042	1: negative regulation of phosphate metabolic process (6:8)	CDKN2C, GADD45A, FLRT3, ATF3, FAM212B, BAX, RGS3, PKMYT1	Clo≥Ctrl
46677	225	7	1.7e-05	1: response to antibiotic (4:4)	TXNIP, CYP1A1, EGR1, MDM2, AXL, TYMS, TP53INP1	Clo≥Ctrl
48519	3625	32	0.03	1: negative regulation of biological process (2:4)	CDKN2C, DRAP1, TXNIP, ZNF488, GADD45A, HBEGF, EGR1, RYBP, PHLDA3, FLRT3, SLC40A1, TNFRSF9, PAIP2B, MDM2, ZFHX3, ATF3, RRM2B, AKIRIN2, LAPTM4B, AXL, FAM212B, RIC1, BAX, RDX, RGS3, THBS1, TYMS, OSGIN2, NLRC5, ZFYVE19, PKMYT1, TP53INP1	Clo≥Ctrl
48523	3214	32	0.0042	1: negative regulation of cellular process (3:5)	CDKN2C, DRAP1, TXNIP, ZNF488, GADD45A, HBEGF, EGR1, RYBP, PHLDA3, FLRT3, SLC40A1, TNFRSF9, PAIP2B, MDM2, ZFHX3, ATF3, RRM2B, AKIRIN2, LAPTM4B, AXL, FAM212B, RIC1, BAX, RDX, RGS3, THBS1, TYMS, OSGIN2, NLRC5, ZFYVE19, PKMYT1, TP53INP1	Clo≥Ctrl
48856	3607	32	0.03	1: anatomical structure development (3:3)	CDKN2C, TXNIP, EFHC1, ZNF488, ZFYVE27, CYP1A1, HBEGF, EGR1, RYBP, PHLDA3, FLRT3, SLC40A1, ZNF260, TNFRSF9, MDM2, ZFHX3, MYLK, ATF3, RRM2B, AKIRIN2, FGD6, AXL, BAX, RDX, THBS1, TYMS, WRN, PTP4A1, CCM2, SEMA7A, ZFYVE19, GDF15	Clo≥Ctrl
48870	939	11	0.05	1: cell motility (3:4)	EFHC1, HBEGF, FLRT3, MDM2, MYLK, AXL, BAX, RDX, THBS1, PTP4A1, TP53INP1	Clo≥Ctrl
50790	1633	18	0.02	1: regulation of catalytic activity (4:4)	CDKN2C, TXNIP, GADD45A, EGR1, FLRT3, MDM2, AKIRIN2, FGD6, FAM212B, RIC1, BAX, RDX, RGS3, THBS1, WRN, NLRC5, DCUN1D5, PKMYT1	Clo≥Ctrl
50794	7130	55	0.03	1: regulation of cellular process (3:4)	PARP2, CDKN2C, DRAP1, TXNIP, EFHC1, ZNF488, ZFYVE27, CYP1A1, DDB2, GADD45A, HBEGF, EGR1, ADGRF4, RYBP, PHLDA3, BACE1, FLRT3, GPR39, SLC40A1, ZNF260, TNFRSF9, PAIP2B, MDM2, ZFHX3, MYLK, ATF3, RRM2B, AKIRIN2, LAPTM4B, ZNF280C, FGD6, AXL, FAM212B, RIC1, BAX, RAD51C, RDX, RGS3, AEN, SOAT1, THBS1, TUBA4A, TYMS, OSGIN2, WRN, PTP4A1, CCM2, NSRP1, NLRC5, DCUN1D5, SEMA7A, ZFYVE19, PKMYT1, TP53INP1, GDF15	Clo≥Ctrl
5085	238	5	0.01	2: guanyl-nucleotide exchange factor activity (3:6)	HBEGF, FGD6, RIC1, DENND2D, TRAPPC13	Clo≥Ctrl
5088	181	5	0.0016	2: Ras guanyl-nucleotide exchange factor activity (4:8)	HBEGF, FGD6, RIC1, DENND2D, TRAPPC13	Clo≥Ctrl
51172	1692	21	0.0013	1: negative regulation of nitrogen compound metabolic process (4:6)	CDKN2C, DRAP1, TXNIP, ZNF488, GADD45A, HBEGF, EGR1, RYBP, FLRT3, PAIP2B, MDM2, ZFHX3, ATF3, AKIRIN2, LAPTM4B, FAM212B, RIC1, BAX, RGS3, THBS1, TYMS	Clo≥Ctrl
51174	1194	14	0.02	1: regulation of phosphorus metabolic process (5:6)	CDKN2C, GADD45A, HBEGF, EGR1, FLRT3, ATF3, FAM212B, BAX, RGS3, THBS1, NLRC5, SEMA7A, PKMYT1, GDF15	Clo≥Ctrl
51246	1922	23	0.0013	1: regulation of protein metabolic process (5:6)	CDKN2C, GADD45A, HBEGF, EGR1, RYBP, FLRT3, PAIP2B, MDM2, ATF3, AKIRIN2, LAPTM4B, FAM212B, RIC1, BAX, RDX, RGS3, SOAT1, THBS1, TYMS, DCUN1D5, SEMA7A, PKMYT1, GDF15	Clo≥Ctrl
51248	791	15	1.1e-05	1: negative regulation of protein metabolic process (5:7)	CDKN2C, GADD45A, HBEGF, RYBP, FLRT3, PAIP2B, MDM2, ATF3, LAPTM4B, FAM212B, RIC1, BAX, RGS3, THBS1, TYMS	Clo≥Ctrl
51272	322	6	0.01	1: positive regulation of cellular component movement (4:6)	HBEGF, MDM2, MYLK, RDX, THBS1, PTP4A1	Clo≥Ctrl
51338	726	10	0.02	1: regulation of transferase activity (5:5)	CDKN2C, GADD45A, EGR1, FLRT3, FAM212B, RGS3, THBS1, NLRC5, DCUN1D5, PKMYT1	Clo≥Ctrl
51348	243	5	0.02	1: negative regulation of transferase activity (6:6)	CDKN2C, GADD45A, FLRT3, FAM212B, RGS3	Clo≥Ctrl
51674	939	11	0.05	1: localization of cell (3:3)	EFHC1, HBEGF, FLRT3, MDM2, MYLK, AXL, BAX, RDX, THBS1, PTP4A1, TP53INP1	Clo≥Ctrl
51726	1017	13	0.01	1: regulation of cell cycle (4:5)	CDKN2C, CYP1A1, GADD45A, RYBP, MDM2, BAX, RAD51C, RDX, THBS1, TUBA4A, ZFYVE19, PKMYT1, TP53INP1	Clo≥Ctrl
5515	8473	66	0.0045	2: protein binding (3:3)	PARP2, RWDD2B, CDKN2C, SLC25A17, DRAP1, TXNIP, EFHC1, ZNF488, ZFYVE27, CYP1A1, DDB2, GADD45A, HBEGF, EGR1, CSTF2T, RYBP, BACE1, FLRT3, FGFR1OP2, NAT9, FAM126B, SLC40A1, ZNF260, TNFRSF9, KIF3C, PAIP2B, MDM2, ZFHX3, MYLK, ATF3, RRM2B, DCXR, TXNL4B, AKIRIN2, LAPTM4B, ZNF280C, FGD6, AXL, FAM212B, RIC1, BAX, RAD51C, RDX, RGS3, SNX16, AEN, SOAT1, THBS1, TUBA4A, TYMS, OSGIN2, WRN, PTP4A1, DENND2D, TRAPP…	Clo≥Ctrl
5543	287	7	0.00043	2: phospholipid binding (4:5)	PHLDA3, ANXA13, LAPTM4B, AXL, SNX16, THBS1, ZFYVE19	Clo≥Ctrl
61061	390	6	0.05	1: muscle structure development (4:4)	HBEGF, EGR1, ZFHX3, MYLK, ATF3, GDF15	Clo≥Ctrl
6281	491	7	0.05	1: DNA repair (6:8)	PARP2, DDB2, GADD45A, RRM2B, RAD51C, WRN, XRCC6BP1	Clo≥Ctrl
6468	1364	18	0.0014	1: protein phosphorylation (7:8)	CDKN2C, GADD45A, HBEGF, EGR1, FLRT3, FGFR1OP2, MYLK, ATF3, AXL, FAM212B, BAX, RGS3, THBS1, CCM2, SEMA7A, PKMYT1, XRCC6BP1, GDF15	Clo≥Ctrl
6469	203	5	0.0042	1: negative regulation of protein kinase activity (8:11)	CDKN2C, GADD45A, FLRT3, FAM212B, RGS3	Clo≥Ctrl
65009	2266	23	0.02	1: regulation of molecular function (3:3)	CDKN2C, TXNIP, GADD45A, HBEGF, EGR1, FLRT3, MDM2, AKIRIN2, FGD6, FAM212B, RIC1, BAX, RDX, RGS3, THBS1, OSGIN2, WRN, DENND2D, TRAPPC13, NLRC5, DCUN1D5, PKMYT1, GDF15	Clo≥Ctrl
6793	2433	23	0.04	1: phosphorus metabolic process (4:4)	CDKN2C, GADD45A, HBEGF, EGR1, FLRT3, FGFR1OP2, MYLK, ATF3, RRM2B, DCXR, AXL, FAM212B, BAX, RGS3, THBS1, TYMS, PTP4A1, CCM2, NLRC5, SEMA7A, PKMYT1, XRCC6BP1, GDF15	Clo≥Ctrl
6796	2415	23	0.04	1: phosphate-containing compound metabolic process (5:5)	CDKN2C, GADD45A, HBEGF, EGR1, FLRT3, FGFR1OP2, MYLK, ATF3, RRM2B, DCXR, AXL, FAM212B, BAX, RGS3, THBS1, TYMS, PTP4A1, CCM2, NLRC5, SEMA7A, PKMYT1, XRCC6BP1, GDF15	Clo≥Ctrl
6915	1426	18	0.0027	1: apoptotic process (5:5)	PARP2, TXNIP, GADD45A, EGR1, RYBP, PHLDA3, SLC40A1, TNFRSF9, MDM2, ATF3, RRM2B, AXL, BAX, AEN, THBS1, WRN, TP53INP1, GDF15	Clo≥Ctrl
6950	2697	27	0.01	1: response to stress (3:3)	PARP2, TXNIP, CYP1A1, DDB2, GADD45A, HBEGF, EGR1, PHLDA3, FLRT3, FGFR1OP2, TNFRSF9, MDM2, MYLK, ATF3, RRM2B, AKIRIN2, AXL, BAX, RAD51C, AEN, THBS1, WRN, CCM2, NLRC5, SEMA7A, XRCC6BP1, TP53INP1	Clo≥Ctrl
6974	750	11	0.0065	1: cellular response to DNA damage stimulus (5:5)	PARP2, DDB2, GADD45A, PHLDA3, MDM2, RRM2B, BAX, RAD51C, AEN, WRN, XRCC6BP1	Clo≥Ctrl
6979	330	6	0.02	1: response to oxidative stress (4:4)	TXNIP, MDM2, RRM2B, AXL, WRN, TP53INP1	Clo≥Ctrl
7049	1563	20	0.0011	1: cell cycle (3:3)	CDKN2C, TXNIP, EFHC1, CYP1A1, GADD45A, SPECC1L, RYBP, MDM2, TXNL4B, BAX, RAD51C, RDX, THBS1, TUBA4A, TYMS, OSGIN2, PTP4A1, ZFYVE19, PKMYT1, TP53INP1	Clo≥Ctrl
7050	220	6	0.00044	1: cell cycle arrest (4:7)	CDKN2C, GADD45A, MDM2, BAX, THBS1, TP53INP1	Clo≥Ctrl
70848	458	8	0.0059	1: response to growth factor (5:5)	ZFYVE27, EGR1, FLRT3, MDM2, ZFHX3, RDX, THBS1, GDF15	Clo≥Ctrl
71214	231	8	4.5e-07	1: cellular response to abiotic stimulus (4:5)	DDB2, GADD45A, EGR1, MDM2, MYLK, BAX, WRN, TP53INP1	Clo≥Ctrl
71363	442	7	0.02	1: cellular response to growth factor stimulus (6:6)	ZFYVE27, EGR1, FLRT3, MDM2, RDX, THBS1, GDF15	Clo≥Ctrl
71478	140	7	1.9e-09	1: cellular response to radiation (5:6)	DDB2, GADD45A, EGR1, MDM2, BAX, WRN, TP53INP1	Clo≥Ctrl
71496	253	5	0.02	1: cellular response to external stimulus (4:4)	GADD45A, MDM2, ATF3, AXL, WRN	Clo≥Ctrl
71900	382	6	0.04	1: regulation of protein serine/threonine kinase activity (8:11)	CDKN2C, GADD45A, FAM212B, RGS3, THBS1, PKMYT1	Clo≥Ctrl
72331	249	8	1.8e-06	1: signal transduction by p53 class mediator (5:7)	GADD45A, PHLDA3, MDM2, RRM2B, BAX, AEN, WRN, TP53INP1	Clo≥Ctrl
72332	71	5	1.3e-09	1: intrinsic apoptotic signaling pathway by p53 class mediator (6:8)	PHLDA3, MDM2, RRM2B, BAX, AEN	Clo≥Ctrl
7346	580	10	0.0018	1: regulation of mitotic cell cycle (5:6)	CDKN2C, CYP1A1, GADD45A, MDM2, BAX, RAD51C, RDX, TUBA4A, ZFYVE19, PKMYT1	Clo≥Ctrl
7517	228	5	0.01	1: muscle organ development (5:7)	HBEGF, EGR1, ZFHX3, MYLK, ATF3	Clo≥Ctrl
82	225	7	1.7e-05	1: G1/S transition of mitotic cell cycle (6:7)	CDKN2C, CYP1A1, GADD45A, MDM2, BAX, RDX, TYMS	Clo≥Ctrl
8219	1581	18	0.01	1: cell death (3:3)	PARP2, TXNIP, GADD45A, EGR1, RYBP, PHLDA3, SLC40A1, TNFRSF9, MDM2, ATF3, RRM2B, AXL, BAX, AEN, THBS1, WRN, TP53INP1, GDF15	Clo≥Ctrl
8289	465	9	0.00095	2: lipid binding (3:3)	PHLDA3, ANXA13, LAPTM4B, AXL, BAX, SNX16, SOAT1, THBS1, ZFYVE19	Clo≥Ctrl
90068	219	6	0.00042	1: positive regulation of cell cycle process (4:7)	CYP1A1, GADD45A, MDM2, BAX, RAD51C, RDX	Clo≥Ctrl
90305	248	5	0.02	1: nucleic acid phosphodiester bond hydrolysis (6:7)	DDB2, CSTF2T, BAX, AEN, WRN	Clo≥Ctrl
9314	339	10	3.4e-07	1: response to radiation (4:4)	CYP2R1, DDB2, GADD45A, EGR1, MDM2, BAX, RAD51C, AEN, WRN, TP53INP1	Clo≥Ctrl
9411	123	5	2.2e-05	1: response to UV (6:6)	DDB2, MDM2, BAX, WRN, TP53INP1	Clo≥Ctrl
9416	223	5	0.0086	1: response to light stimulus (5:5)	DDB2, MDM2, BAX, WRN, TP53INP1	Clo≥Ctrl
9605	1340	15	0.03	1: response to external stimulus (3:3)	TXNIP, CYP1A1, GADD45A, HBEGF, FLRT3, TNFRSF9, MDM2, ATF3, AKIRIN2, AXL, THBS1, TYMS, WRN, NLRC5, SEMA7A	Clo≥Ctrl
9611	417	9	0.00024	1: response to wounding (4:4)	CYP1A1, HBEGF, FLRT3, FGFR1OP2, MYLK, AXL, BAX, RAD51C, THBS1	Clo≥Ctrl
9628	873	14	0.00043	1: response to abiotic stimulus (3:3)	TXNIP, CYP2R1, CYP1A1, DDB2, GADD45A, EGR1, MDM2, MYLK, BAX, RAD51C, AEN, THBS1, WRN, TP53INP1	Clo≥Ctrl
9636	332	8	0.00016	1: response to toxic substance (4:4)	TXNIP, CYP1A1, EGR1, MDM2, AXL, BAX, TYMS, TP53INP1	Clo≥Ctrl
97190	483	10	0.00017	1: apoptotic signaling pathway (4:6)	PARP2, PHLDA3, TNFRSF9, MDM2, ATF3, RRM2B, BAX, AEN, THBS1, TP53INP1	Clo≥Ctrl
97193	252	5	0.02	1: intrinsic apoptotic signaling pathway (5:7)	PHLDA3, MDM2, RRM2B, BAX, AEN	Clo≥Ctrl
9892	2146	23	0.0079	1: negative regulation of metabolic process (3:5)	CDKN2C, DRAP1, TXNIP, ZNF488, GADD45A, HBEGF, EGR1, RYBP, FLRT3, PAIP2B, MDM2, ZFHX3, ATF3, AKIRIN2, LAPTM4B, FAM212B, RIC1, BAX, RGS3, THBS1, TYMS, PKMYT1, TP53INP1	Clo≥Ctrl
9968	877	11	0.03	1: negative regulation of signal transduction (4:7)	HBEGF, EGR1, PHLDA3, FLRT3, MDM2, ATF3, RRM2B, BAX, RGS3, THBS1, NLRC5	Clo≥Ctrl
9986	349	6	0.02	3: cell surface (3:4)	HBEGF, BACE1, TNFRSF9, AXL, THBS1, SEMA7A	Clo≥Ctrl
9991	359	6	0.03	1: response to extracellular stimulus (4:4)	CYP1A1, MDM2, ATF3, AXL, TYMS, WRN	Clo≥Ctrl
3682	406	5	0.00041	2: chromatin binding (3:3)	CSNK2B,H1F0,KDM3B,MED1,GRHL2	Clo<Ctrl
44427	767	6	0.0072	3: chromosomal part (4:9)	COPS5,CSNK2B,H1F0,KDM3B,MED1,HIST2H2AC	Clo<Ctrl
5102	917	6	0.03	2: signaling receptor binding (4:4)	CSNK2B,IGFBP6,ITGA1,PIPOX,MED1,PPP1R1B	Clo<Ctrl
5694	883	7	0.0026	3: chromosome (5:8)	COPS5,CSNK2B,PES1,H1F0,KDM3B,MED1,HIST2H2AC	Clo<Ctrl
6325	653	5	0.02	1: chromatin organization (4:6)	ARID2,H1F0,KDM3B,HIST2H2AC,PPP1R1B	Clo<Ctrl
785	444	6	2e-05	3: chromatin (5:10)	COPS5,CSNK2B,H1F0,KDM3B,MED1,HIST2H2AC	Clo<Ctrl
8285	471	5	0.0017	1: negative regulation of cell proliferation (3:6)	CSNK2B,ARID2,IGFBP6,ITGA1,MED1	Clo<Ctrl
8610	532	5	0.0047	1: lipid biosynthetic process (5:5)	PLA2G16,CSNK2B,PLD6,MECR,MED1	Clo<Ctrl
9790	655	5	0.02	1: embryo development (4:5)	ARID2,PLD6,ABR,MED1,GRHL2	Clo<Ctrl
